# Supplementary material for: Identification of Quantitative Trait Loci and Analysis of Novel Candidate Genes for Resistance to False Smut of Rice Based on SSR Molecular Markers
Source: Biomolecules. 2025 Jan 28;15(2):186. doi: 10.3390/biom15020186 (PMC11852790; doi:10.3390/biom15020186)
Supplement: Supplementary file 1 [file biomolecules-15-00186-s001.zip › biomolecules-3409065-supplementary/Supplementary file/Supplementary Table S1.xlsx]

## Sheet: Supplementary Table S1
Supplementary Table S1 Candidate genes for resistance to rice false smut
Genes	Protein Length	Gene product name	Expression site
LOC_Os03g25340	341	peroxidase precursor, putative, expressed	Seeds,Panicles,Leaf
LOC_Os03g25430	378	transcription regulator, putative, expressed	Panicles, Leaf,Seed
LOC_Os03g25304	534	myb-like DNA-binding domain containing protein, expressed	Panicles, Leaf,Seed,pistils, anthers
LOC_Os03g25400	366	kinase, putative, expressed	Panicles, Leaf,Seed,pistils, anthers
LOC_Os03g25480	519	cytochrome P450, putative, expressed	Seed, Panicles,Leaf, Pistils
LOC_Os03g25220	441	OsFBX88 - F-box domain containing protein, expressed	Seed
LOC_Os03g25250	450	OsFBX90 - F-box domain containing protein, expressed	Leaf
LOC_Os03g25240	425	OsFBX89 - F-box domain containing protein, expressed	Panicles,Pistils, Leaf,pistils, anthers
LOC_Os03g25289	216	auxin responsive protein, putative, expressed	Leaf,Seed
